# Supplementary material for: Characterization of mesothelin gene expression in dogs and overexpression in canine mesotheliomas
Source: Front Vet Sci. 2024 Sep 9;11:1436621. doi: 10.3389/fvets.2024.1436621 (PMC11417096; doi:10.3389/fvets.2024.1436621)
Supplement: Supplementary file 1 [file Data_Sheet_1.xlsx]

## Sheet: Suppl_1_Alignment-Descriptions_
Suppl 1. The BLAST description table
Description	Scientific Name	Max Score	Total Score	Query Cover	E value	Per. ident	Acc. Len	Accession
PREDICTED: Canis lupus familiaris mesothelin (LOC611363), transcript variant X2, mRNA	Canis lupus familiaris	987	987	1	0	100	1507	XM_038669678.1
PREDICTED: Canis lupus familiaris mesothelin (LOC611363), transcript variant X2, mRNA	Canis lupus familiaris	987	987	1	0	100	1507	XM_022420286.2
PREDICTED: Canis lupus familiaris mesothelin (LOC611363), transcript variant X9, mRNA	Canis lupus familiaris	972	972	1	0	99.44	1648	XM_038669685.1
PREDICTED: Canis lupus familiaris mesothelin (LOC611363), transcript variant X8, mRNA	Canis lupus familiaris	972	972	1	0	99.44	1582	XM_038669684.1
PREDICTED: Canis lupus familiaris mesothelin (LOC611363), transcript variant X1, mRNA	Canis lupus familiaris	972	972	1	0	99.44	1510	XM_038669677.1
PREDICTED: Canis lupus familiaris mesothelin (LOC611363), transcript variant X9, mRNA	Canis lupus familiaris	972	972	1	0	99.44	1648	XM_038551016.1
PREDICTED: Canis lupus familiaris mesothelin (LOC611363), transcript variant X8, mRNA	Canis lupus familiaris	972	972	1	0	99.44	1582	XM_038551007.1
PREDICTED: Canis lupus familiaris mesothelin (LOC611363), transcript variant X1, mRNA	Canis lupus familiaris	972	972	1	0	99.44	1510	XM_038550957.1
PREDICTED: Canis lupus familiaris mesothelin (LOC611363), transcript variant X6, mRNA	Canis lupus familiaris	904	904	0.92	0	99.8	1438	XM_038669682.1
PREDICTED: Canis lupus familiaris mesothelin (LOC611363), transcript variant X6, mRNA	Canis lupus familiaris	904	904	0.92	0	99.8	1438	XM_022420288.2
PREDICTED: Canis lupus familiaris mesothelin (LOC611363), transcript variant X5, mRNA	Canis lupus familiaris	891	891	0.92	0	99.19	1441	XM_038669681.1
PREDICTED: Canis lupus familiaris mesothelin (LOC611363), transcript variant X5, mRNA	Canis lupus familiaris	891	891	0.92	0	99.19	1441	XM_038550989.1
PREDICTED: Canis lupus familiaris mesothelin (LOC611363), transcript variant X7, mRNA	Canis lupus familiaris	857	857	0.88	0	99.16	1423	XM_038669683.1
PREDICTED: Canis lupus familiaris mesothelin (LOC611363), transcript variant X7, mRNA	Canis lupus familiaris	857	857	0.88	0	99.16	1423	XM_038550997.1
PREDICTED: Canis lupus familiaris mesothelin (LOC611363), transcript variant X4, mRNA	Canis lupus familiaris	466	883	0.9	9e-129	100	1447	XM_038669680.1
PREDICTED: Canis lupus familiaris mesothelin (LOC611363), transcript variant X4, mRNA	Canis lupus familiaris	466	883	0.9	9e-129	100	1447	XM_022420287.2
PREDICTED: Canis lupus familiaris mesothelin (LOC611363), transcript variant X3, mRNA	Canis lupus familiaris	462	877	0.88	1e-127	100	1450	XM_038669679.1
PREDICTED: Canis lupus familiaris mesothelin (LOC611363), transcript variant X3, mRNA	Canis lupus familiaris	462	877	0.88	1e-127	100	1450	XM_038550978.1
Canis lupus familiaris breed Labrador retriever chromosome 06b	Canis lupus familiaris	414	987	0.98	3e-113	100	80974351	CP050622.1
Canis lupus familiaris breed Labrador retriever chromosome 06a	Canis lupus familiaris	409	982	0.98	2e-111	99.56	81738426	CP050586.1
