# Supplementary material for: Characterization of mesothelin gene expression in dogs and overexpression in canine mesotheliomas
Source: Front Vet Sci. 2024 Sep 9;11:1436621. doi: 10.3389/fvets.2024.1436621 (PMC11417096; doi:10.3389/fvets.2024.1436621)
Supplement: Supplementary file 2 [file Data_Sheet_2.xlsx]

## Sheet: Suppl 3
	Suppl 3. Mesothelin expression in the clinical cancer tissues and effusion samples analysed by qPCR.
		ID	Sample type	Dianogis	ΔCт Mean	ΔCт SE	Relative expression
		409	Tissue	Mesothelioma	-1.69067	0.171889	3.22807
		499	Tissue	Mesothelioma	-3.2176	0.147157	9.30236
		660	Tissue	Mesothelioma	-3.88986	0.22717	14.824
		718	Tissue	Mesothelioma	-4.13149	0.206142	17.5268
		1	Tissue	Seminoma	8.81261	0.143371	0.00222402
		4	Tissue	Leydig cell tumor	6.85041	0.19632	0.00866602
		78	Tissue	Myxosarcoma	6.24157	0.209535	0.013216
		83	Tissue	Mammary gland adenoma	0.394981	0.0485061	0.7605
		87	Tissue	Hepatocellular carcinoma	7.23809	0.118646	0.00662395
		93	Tissue	Mammary gland adenoma	6.70591	0.0886317	0.00957897
		96	Tissue	Malignan melanoma	3.93538	0.166549	0.065363
		103	Tissue	Liposarcoma	6.18755	0.093179	0.0137203
		105	Tissue	Hepatocellular carcinoma	1.54678	0.147251	0.342272
		113	Tissue	Histiocytic sarcoma	6.24807	0.123609	0.0131566
		118	Tissue	Apocrine gland adenocarcinoma of anal sac	1.50639	0.126514	0.35199
		122	Tissue	Trichoepithelioma	9.27564	0.0687488	0.00161344
		163	Tissue	Leiomyoma	5.14232	0.0745325	0.0283144
		210	Tissue	Hepatocellular carcinoma	2.56417	0.204808	0.169086
		214	Tissue	Canine perivascular wall tumor	13.4572	0.511013	8.89131e-05
		218	Tissue	Hepatocellular carcinoma	6.907	0.234186	0.0083327
		223	Tissue	Lipoma	5.64809	0.350802	0.0199414
		230	Tissue	Sebaceous carcinoma	7.07013	0.146282	0.00744183
		232	Tissue	Canine perivascular wall tumor	12.7432	0.132829	0.000145855
		238	Tissue	Trichilemmoma	6.02765	0.157036	0.0153284
		245	Tissue	Hepatocellular carcinoma	11.1466	0.456871	0.000441104
		251	Tissue	Leiomyosarcoma	6.52916	0.14703	0.0108275
		259	Tissue	Hepatocellular carcinoma	2.02305	0.0751712	0.246038
		262	Tissue	Apocrine gland adenocarcinoma of anal sac	-0.450408	0.0722255	1.36643
		257	Pleural effusion	Mesothelioma	-1.46366	0.0365954	2.75808
		454	Pleural effusion	Mesothelioma	-2.55488	0.0901872	5.8762
		507	Pericardial effusion	Mesothelioma	-2.19302	0.103909	4.57261
		571	Pericardial effusion	Mesothelioma	-2.66086	0.193924	6.3241
		655	Pleural effusion	Mesothelioma	-3.76175	0.101363	13.5643
		656	Pericardial effusion	Mesothelioma	-1.20014	0.0765417	2.29761
		19002	Pleural effusion	Mesothelioma	-2.15685	0.126552	4.45939
		23180	Pleural effusion	Mesothelioma	-3.18856	0.113107	9.117
		23202	Pleural effusion	Mesothelioma	-6.06921	0.093286	67.1449
		150	Pleural effusion	Mammary gland carcinoma	-0.350398	0.0967054	1.27491
		311	Pleural effusion	Cardiogenic pulmonary edema	0.393946	0.092744	0.761045
		383	Pericardial effusion	Pericarditis	1.60059	0.186038	0.329741
		447	Pleural effusion	Chemodectoma	1.5857	0.121509	0.333164
		585	Pericardial effusion	Lymphoma	-1.39356	0.0776138	2.62726
		621	Peritoneal effusion	Protein losing enteropathy	2.64124	0.156217	0.160291
		631	Pleural effusion	Hypertrophic cardiomyopathy	-0.958835	0.0311602	1.94374
		670	Pleural effusion	Chylous	2.30726	0.0213041	0.202044
		680	Pleural effusion	Inflammatory bowl disease, Pancreatitis	-0.777651	0.0302157	1.71434
		689	Peritoneal effusion	Pancreatitis	1.20109	0.16271	0.434948
